# Supplementary material for: Modulations of Homeostatic ACE2, CD147, GRP78 Pathways Correlate with Vascular and Endothelial Performance Markers during Pulmonary SARS-CoV-2 Infection
Source: Cells. 2024 Feb 29;13(5):432. doi: 10.3390/cells13050432 (PMC10930588; doi:10.3390/cells13050432)
Supplement: Supplementary file 1 [file cells-13-00432-s001.zip]

Archive with 1 entries (1 files):
- cells-2883407-supplementary.pdf
